# Supplementary material for: Analysis of Micro-Rearrangements in 25 Eukaryotic Species Pairs by SyntenyMapper
Source: PLoS One. 2014 Nov 6;9(11):e112341. doi: 10.1371/journal.pone.0112341 (PMC4223023; doi:10.1371/journal.pone.0112341)
Supplement: File S1 — List of human and mouse orthologs with significantly high similarity in H3k4me3 peak density (TrackMapper difference score below 0.01). (TXT) [file pone.0112341.s015.txt]

#Mean score difference: 0.6300597742569093
#Name_species1	Chromosome_species1	Start_species1	End_species1	Name_species2	Chromosome_species2	Start_species2	End_species2	Track_Similarity
ENSG00000166900	11	59480929	59573354	ENSMUSG00000041488	19	11775119	11819403	1.68E-05
ENSG00000166548	16	66541906	66586447	ENSMUSG00000035824	8	104226691	104248558	3.17E-05
ENSG00000174842	1	92711959	92764544	ENSMUSG00000029276	5	107548967	107597888	1.18E-04
ENSG00000189108	X	103810996	105012102	ENSMUSG00000059203	X	137570608	138846946	2.41E-04
ENSG00000187961	1	895967	901095	ENSMUSG00000078484	4	156229044	156234857	2.92E-04
ENSG00000151694	2	9628615	9695921	ENSMUSG00000052593	12	21323509	21373632	5.01E-04
ENSG00000138378	2	191894302	192016322	ENSMUSG00000062939	1	51987148	52107188	5.26E-04
ENSG00000176749	17	30813637	30818274	ENSMUSG00000048895	11	80477046	80481179	6.76E-04
ENSG00000104432	8	79587978	79717758	ENSMUSG00000040329	3	7572077	7613427	7.01E-04
ENSG00000198924	10	115594488	115614142	ENSMUSG00000025077	19	56529161	56548222	7.20E-04
ENSG00000009335	7	156931607	157062066	ENSMUSG00000039000	5	29569242	29676077	7.24E-04
ENSG00000184611	2	163227917	163695240	ENSMUSG00000059742	2	62693414	63184287	7.42E-04
ENSG00000153162	6	7727030	7881655	ENSMUSG00000039004	13	38345716	38499728	7.58E-04
ENSG00000241973	22	21061979	21213705	ENSMUSG00000041720	16	17280351	17406314	8.68E-04
ENSG00000023228	2	206986149	207024327	ENSMUSG00000025968	1	63143596	63176822	9.22E-04
ENSG00000174891	3	157823644	158263519	ENSMUSG00000034544	3	66981390	67358396	9.67E-04
ENSG00000187554	1	223282748	223316624	ENSMUSG00000079164	1	182954788	182976044	9.87E-04
ENSG00000183621	10	31133563	31320866	ENSMUSG00000050945	18	5210031	5334439	0.00101358
ENSG00000181264	11	120195838	120204391	ENSMUSG00000048503	9	43108653	43116570	0.001027476
ENSG00000204104	2	239229082	239309541	ENSMUSG00000034292	1	91494668	91529303	0.001090895
ENSG00000136010	12	105413568	105478355	ENSMUSG00000020256	10	83487450	83534140	0.001147266
ENSG00000142731	4	128802016	128820350	ENSMUSG00000025758	3	40800019	40816883	0.001187075
ENSG00000147400	X	151995517	151999321	ENSMUSG00000031347	X	72913532	72918411	0.001252937
ENSG00000004864	7	95749532	95951459	ENSMUSG00000015112	6	6041218	6217118	0.001260729
ENSG00000184787	21	46188955	46221934	ENSMUSG00000009293	10	77622275	77645993	0.001271684
ENSG00000185305	5	53179775	53606412	ENSMUSG00000042348	13	113794505	114157461	0.001304492
ENSG00000133884	11	65101225	65120720	ENSMUSG00000024826	19	5896516	5913010	0.001385683
ENSG00000172247	11	47611216	47616211	ENSMUSG00000040794	2	90885860	90890525	0.001437649
ENSG00000204851	19	46990163	46999755	ENSMUSG00000070802	7	16944682	16948828	0.001444016
ENSG00000153066	16	11772936	11836734	ENSMUSG00000022498	16	11074911	11134650	0.001516468
ENSG00000186501	1	27648651	27662891	ENSMUSG00000028857	4	133266045	133277792	0.001633133
ENSG00000136122	13	73302061	73330336	ENSMUSG00000022070	14	99046427	99074537	0.001721442
ENSG00000103494	16	53631595	53737850	ENSMUSG00000033282	8	91217030	91313262	0.001782664
ENSG00000101447	20	37554955	37581703	ENSMUSG00000027654	2	158768093	158786637	0.001823989
ENSG00000180834	3	183533664	183543382	ENSMUSG00000041205	16	20233310	20241358	0.001848985
ENSG00000250349	X	37208583	38546928	ENSMUSG00000058254	X	10485158	10596605	0.001892335
ENSG00000074603	15	65734801	65810042	ENSMUSG00000032393	9	65032458	65082650	0.002053502
ENSG00000139168	12	42705880	42719920	ENSMUSG00000022635	15	93386097	93398334	0.002099219
ENSG00000258989	14	61995846	62124682	ENSMUSG00000021108	12	73584797	73778185	0.002182783
ENSG00000088826	20	4101627	4168394	ENSMUSG00000027333	2	131491496	131525922	0.002369292
ENSG00000161010	5	179261436	179289173	ENSMUSG00000020381	11	50174444	50200115	0.002393889
ENSG00000101266	20	459116	524482	ENSMUSG00000074698	2	152226839	152281852	0.00243775
ENSG00000172331	7	134331560	134364565	ENSMUSG00000038871	6	34476207	34505613	0.002513797
ENSG00000104154	15	45771809	45815005	ENSMUSG00000005802	2	122681233	122702663	0.002578719
ENSG00000115539	2	101179152	101193197	ENSMUSG00000026078	1	38987814	38997236	0.00258787
ENSG00000165973	11	20691117	21597227	ENSMUSG00000055409	7	49974864	50865255	0.002707542
ENSG00000148300	9	136271186	136283164	ENSMUSG00000052406	2	26953563	26964386	0.002787981
ENSG00000067057	10	3109712	3179904	ENSMUSG00000021196	13	6579768	6648777	0.002884043
ENSG00000141699	17	40731531	40762641	ENSMUSG00000017802	11	101096322	101119893	0.002981726
ENSG00000136238	7	6414154	6443608	ENSMUSG00000001847	5	143505478	143528036	0.00307941
ENSG00000168958	2	228189867	228222550	ENSMUSG00000026150	1	82724890	82752394	0.003081148
ENSG00000189007	6	143743969	143771810	ENSMUSG00000019808	10	13552894	13563376	0.003106379
ENSG00000178385	2	208693027	208890284	ENSMUSG00000051344	1	64785983	64956824	0.0031382
ENSG00000110881	12	50451331	50477394	ENSMUSG00000023017	15	99670718	99701127	0.003322725
ENSG00000135312	6	78171948	78173490	ENSMUSG00000049511	9	81631343	81632615	0.003327095
ENSG00000174371	1	242011269	242058450	ENSMUSG00000039748	1	175880778	175911396	0.003341214
ENSG00000089154	12	120565007	120632513	ENSMUSG00000041638	5	115565254	115622656	0.003346331
ENSG00000063761	14	78266426	78401355	ENSMUSG00000021044	12	88360554	88461719	0.003349201
ENSG00000110871	12	120941077	120972237	ENSMUSG00000041733	5	115279666	115296972	0.00345822
ENSG00000177663	22	17565844	17596583	ENSMUSG00000002897	6	120463197	120483727	0.003510303
ENSG00000113811	3	53918437	53926015	ENSMUSG00000042682	14	29968308	29975074	0.003511924
ENSG00000135472	12	50260679	50298000	ENSMUSG00000023011	15	99497005	99528017	0.003551157
ENSG00000186205	1	220960101	220987735	ENSMUSG00000026621	1	184786776	184811313	0.003558276
ENSG00000129472	14	21927179	21945132	ENSMUSG00000022159	14	52261759	52279545	0.003561929
ENSG00000103222	16	16043434	16236931	ENSMUSG00000023088	16	14361558	14475737	0.003582293
ENSG00000091317	3	32522804	32544900	ENSMUSG00000032434	9	114731203	114749343	0.003679053
ENSG00000196233	10	98592017	98740800	ENSMUSG00000025019	19	41482645	41562246	0.003720952
ENSG00000158457	7	128784712	128808671	ENSMUSG00000001763	6	29694222	29718559	0.003882171
ENSG00000145817	5	143537723	143550278	ENSMUSG00000024487	18	40204865	40219399	0.003891322
ENSG00000126217	13	113548692	113754053	ENSMUSG00000031442	8	12873806	13020905	0.003933323
ENSG00000097046	1	91966408	91991321	ENSMUSG00000029283	5	106964322	106984432	0.004086688
ENSG00000107897	10	27484146	27531059	ENSMUSG00000026781	2	23068168	23114510	0.004095251
ENSG00000169302	5	146614526	146767415	ENSMUSG00000039954	18	43207697	43317481	0.004209837
ENSG00000154734	21	28208606	28217728	ENSMUSG00000022893	16	85793827	85803113	0.00424409
ENSG00000172269	11	118967213	118979041	ENSMUSG00000032123	9	44326845	44333600	0.004266894
ENSG00000165752	10	134020996	134145351	ENSMUSG00000015981	7	139103638	139213307	0.004525628
ENSG00000272047	6	158589384	158620376	ENSMUSG00000034345	17	6079786	6086517	0.004570711
ENSG00000104129	15	41060067	41099675	ENSMUSG00000034278	2	119172500	119208795	0.004577261
ENSG00000135917	2	228549926	228582728	ENSMUSG00000038496	1	83012523	83038448	0.004584948
ENSG00000142751	1	27202624	27216788	ENSMUSG00000028848	4	133584362	133591735	0.004651032
ENSG00000077380	2	172543919	172604930	ENSMUSG00000027012	2	71211706	71263303	0.004782275
ENSG00000029639	6	155578643	155635627	ENSMUSG00000036983	17	3519263	3557713	0.004796394
ENSG00000106123	7	142552792	142568847	ENSMUSG00000029869	6	41605482	41620509	0.004821285
ENSG00000130723	9	134269480	134375584	ENSMUSG00000039262	2	32151082	32234537	0.005047874
ENSG00000182809	14	105939299	105946499	ENSMUSG00000006356	12	113140236	113145504	0.005130768
ENSG00000117395	1	43629846	43736607	ENSMUSG00000028729	4	118620799	118627776	0.00514269
ENSG00000162814	1	217804666	218045038	ENSMUSG00000026611	1	187048407	187215446	0.005167452
ENSG00000008226	3	38080696	38165516	ENSMUSG00000038060	9	119102478	119148246	0.005177002
ENSG00000129250	17	4901243	4931696	ENSMUSG00000020821	11	70700548	70731964	0.005177413
ENSG00000136114	13	52951305	52980629	ENSMUSG00000031480	8	22227313	22261334	0.005378734
ENSG00000186790	1	47881744	47883723	ENSMUSG00000044518	4	114925076	114926052	0.005407619
ENSG00000107623	10	48425815	48438976	ENSMUSG00000021943	14	33923587	33935280	0.005450435
ENSG00000086619	1	236378855	236445319	ENSMUSG00000057069	13	12565883	12609526	0.00546433
ENSG00000166311	11	6411655	6416228	ENSMUSG00000037049	7	105554360	105558388	0.005467573
ENSG00000100503	14	51186481	51297839	ENSMUSG00000021068	12	70011435	70111925	0.005489444
ENSG00000082684	3	122628041	122747452	ENSMUSG00000052133	16	35541145	35664732	0.005516245
ENSG00000103544	16	19566562	19718115	ENSMUSG00000030982	7	118740226	118842966	0.005561602
ENSG00000187672	3	55542336	56502391	ENSMUSG00000040640	14	27622442	28478537	0.005562789
ENSG00000053900	4	25378835	25420120	ENSMUSG00000029176	5	52834015	52867797	0.005569884
ENSG00000139182	12	7282294	7311541	ENSMUSG00000008153	6	124430759	124464794	0.005609986
ENSG00000189171	1	153591263	153606568	ENSMUSG00000042312	3	90514435	90524581	0.005757498
ENSG00000159200	21	35885440	35987441	ENSMUSG00000022951	16	92391953	92466146	0.005830092
ENSG00000136738	10	17686124	17757913	ENSMUSG00000026718	2	14074100	14148338	0.00586143
ENSG00000110713	11	3692313	3819022	ENSMUSG00000063550	7	102134204	102210120	0.005881915
ENSG00000185885	11	313506	315272	ENSMUSG00000060591	7	140954839	140955961	0.005959231
ENSG00000033867	3	27414214	27525911	ENSMUSG00000021733	14	14703025	14799943	0.006003209
ENSG00000204899	13	73282495	73301825	ENSMUSG00000033186	14	99034544	99046136	0.00610267
ENSG00000124177	20	40030741	40247133	ENSMUSG00000057133	2	160946978	161109075	0.006235494
ENSG00000014123	6	96969471	97003152	ENSMUSG00000040359	4	25248600	25281821	0.006305984
ENSG00000135940	2	98262503	98264846	ENSMUSG00000061518	1	36691487	36693385	0.0063186
ENSG00000174898	19	5720688	5778745	ENSMUSG00000040828	17	56628143	56664456	0.006425516
ENSG00000013583	12	13127798	13153207	ENSMUSG00000042770	6	135137519	135168215	0.006427736
ENSG00000198668	14	90862846	90874605	ENSMUSG00000001175	12	100199435	100209806	0.006483179
ENSG00000101079	20	35280169	35374481	ENSMUSG00000027634	2	156927345	156992056	0.006543133
ENSG00000198018	10	101419263	101465997	ENSMUSG00000025192	19	43689672	43733697	0.006637037
ENSG00000138443	2	204192942	204301606	ENSMUSG00000026782	1	60409619	60481162	0.006657942
ENSG00000065308	6	52362200	52441713	ENSMUSG00000041779	1	20996296	21079229	0.006837568
ENSG00000154099	16	84178865	84212373	ENSMUSG00000031831	8	119575235	119598454	0.006861812
ENSG00000137575	8	59465483	59495419	ENSMUSG00000028249	4	6365650	6408423	0.006869048
ENSG00000128590	7	108210012	108215294	ENSMUSG00000014905	12	44205897	44210068	0.007002617
ENSG00000135951	2	99613724	99771427	ENSMUSG00000060771	1	37754572	37865298	0.007072402
ENSG00000106511	7	15650837	15726437	ENSMUSG00000036144	12	37108540	37181784	0.007171249
ENSG00000205922	19	1752372	1780987	ENSMUSG00000045518	10	80494835	80517276	0.007203471
ENSG00000172465	X	102883632	102885881	ENSMUSG00000049536	X	136707982	136711478	0.007337214
ENSG00000120832	12	107371069	107380944	ENSMUSG00000049038	10	85119435	85128027	0.007343122
ENSG00000253729	8	48685669	48872743	ENSMUSG00000022672	16	15637866	15842235	0.007371478
ENSG00000160695	11	118938403	118952688	ENSMUSG00000032127	9	44348106	44361670	0.007427778
ENSG00000170734	6	43543887	43586701	ENSMUSG00000023953	17	46172004	46202625	0.007453421
ENSG00000156787	8	124054208	124164393	ENSMUSG00000022364	15	57912199	57970067	0.007566033
ENSG00000156831	8	126103921	126379362	ENSMUSG00000059586	15	59374198	59601683	0.007700871
ENSG00000111647	12	100422233	100536626	ENSMUSG00000019951	10	89744991	89819869	0.007733972
ENSG00000117245	1	20990507	21044510	ENSMUSG00000028758	4	138250435	138301967	0.007781271
ENSG00000101210	20	62119366	62130505	ENSMUSG00000016349	2	181147653	181157014	0.007945196
ENSG00000132305	2	86371055	86422893	ENSMUSG00000052337	6	71831331	71875257	0.00795457
ENSG00000229474	15	44957930	45003514	ENSMUSG00000027233	2	122120108	122186189	0.008040248
ENSG00000174233	12	49159975	49182820	ENSMUSG00000022994	15	98589994	98607633	0.008104795
ENSG00000075790	7	107220422	107269615	ENSMUSG00000020650	12	31595354	31634658	0.008128064
ENSG00000197601	11	13690217	13753893	ENSMUSG00000030759	7	113513834	113571511	0.008200516
ENSG00000047365	4	35949843	36246131	ENSMUSG00000037999	5	62602445	62766198	0.008219498
ENSG00000137628	4	169137444	169239958	ENSMUSG00000037921	8	61928087	62037701	0.00826209
ENSG00000090674	19	7587512	7598895	ENSMUSG00000004567	8	3500457	3515232	0.008322961
ENSG00000111229	12	110872630	110888227	ENSMUSG00000029465	5	122391878	122406179	0.008356532
ENSG00000128708	2	172778958	172848599	ENSMUSG00000027018	2	71388958	71441622	0.008434939
ENSG00000214360	5	171621176	171630456	ENSMUSG00000044056	11	32522751	32532081	0.008457692
ENSG00000141564	17	78518619	78940171	ENSMUSG00000025583	11	119602905	119899576	0.008474788
ENSG00000171634	17	65821640	65980494	ENSMUSG00000040481	11	107033081	107132127	0.008552637
ENSG00000163421	3	71820807	71834357	ENSMUSG00000030069	6	99711299	99726392	0.00855386
ENSG00000144579	2	219262979	219270664	ENSMUSG00000026176	1	74391509	74397285	0.008661426
ENSG00000239382	19	36500022	36505141	ENSMUSG00000042831	7	30308717	30314304	0.008708901
ENSG00000147677	8	117654369	117779164	ENSMUSG00000022312	15	51786558	51865481	0.008710345
ENSG00000197696	15	85198360	85201794	ENSMUSG00000025723	7	80902227	80905076	0.008872845
ENSG00000142634	1	15736391	15756839	ENSMUSG00000040659	4	141858142	141874920	0.009004781
ENSG00000105325	19	3506271	3538328	ENSMUSG00000020235	10	81366222	81378516	0.009023188
ENSG00000180053	8	23559964	23564111	ENSMUSG00000044186	14	69171576	69175539	0.009102006
ENSG00000184508	15	91474148	91475799	ENSMUSG00000030532	7	80343137	80346097	0.009144939
ENSG00000124134	20	43720951	43729753	ENSMUSG00000040164	2	164163619	164171113	0.009255297
ENSG00000143653	1	246887349	246931439	ENSMUSG00000038936	1	179668210	179687189	0.009277004
ENSG00000100284	22	35695268	35743985	ENSMUSG00000042870	8	75033686	75070121	0.009480241
ENSG00000111696	12	104164231	104234975	ENSMUSG00000054027	10	86779005	86838389	0.009496138
ENSG00000163636	3	63996225	64009658	ENSMUSG00000021737	14	14112184	14120984	0.00958429
ENSG00000105738	19	38397868	38699012	ENSMUSG00000030583	7	29320372	29518641	0.009630259
ENSG00000127863	13	24144509	24250232	ENSMUSG00000060548	14	60963834	61046855	0.009663109
ENSG00000179403	1	1370241	1378262	ENSMUSG00000042116	4	155768149	155774698	0.009670978
ENSG00000143622	1	155867599	155881195	ENSMUSG00000028057	3	88716838	88731049	0.00967294
ENSG00000163376	3	67048727	67061634	ENSMUSG00000030031	6	95117240	95129718	0.009767276
ENSG00000165379	14	42076773	42373752	ENSMUSG00000035653	12	61523150	61857928	0.009822942
ENSG00000135697	16	81272053	81324747	ENSMUSG00000031845	8	117095854	117133720	0.009850194
ENSG00000163520	3	13573824	13679922	ENSMUSG00000064080	6	91212455	91272540	0.009857429
ENSG00000196872	2	99410309	99552722	ENSMUSG00000026090	1	37611677	37720085	0.009884634
ENSG00000145506	5	1008944	1039058	ENSMUSG00000021567	13	73818534	73847631	0.009951988
ENSG00000146276	6	89887220	89940997	ENSMUSG00000028280	4	33132521	33163588	0.009964486
